# Supplementary material for: Applications and advancements of CRISPR-Cas in the treatment of lung cancer
Source: Front Cell Dev Biol. 2023 Dec 11;11:1295084. doi: 10.3389/fcell.2023.1295084 (PMC10768725; doi:10.3389/fcell.2023.1295084)
Supplement: Supplementary file 1 [file Table2.xlsx]

## Sheet: Sheet1
Table 2. CRISPR in researches related to therapy resistance-associated genes in lung cancer.
Targets	Knockout/other	Edited objects	Outcomes	Therapeutics (sensitivity)	Cancer types	PMID
MET	Exon 14 deletion	HEK293 cells	Increased cellular growth and MET inhibitor sensitivity	Crizotinib (+)	LUAD	26547802
MAP2K1	Knockout	H1437 cells	Decrease in cell viability; enhanced sensitivity to MEKi including trametinib	Trametinib (+)	LUAD	26582713
SLFN11	Knockout	Patient-derived xenograft model of SCLC	Conferred resistance to PARPi	Talazoparib (-)	SCLC	27440269
RSF-1	Knockout	H460 and H1299 cellls; H460 cell xenograft mice	Reduced cell proliferation and migration; increased apoptosis and sensitivity to paclitaxel	Paclitaxel (+)	LC	29258089
miR-214	Knockout	HCC827 cells	Reversed erlotinib resistance by upregulating LHX6	Erlotinib (+)	LUAD	28396596
KEAP1	Knockout	CALU1, HCC364, HCC827 and MGH065 cells	Impaired sensitivity to multiple drugs	Trametinib (-), vemurafenib (-), erlotinib (-), LDK378 (-)	NSCLC	28145866
IGF1R	Knockout	HCC827 cells	Acquired erlotinib resistance through MET-amplification	Erlotinib (-)	LUAD	28418902
ERCC1	Knockout	NSCLC cell lines	Hypersensitized cells to cisplatin in p53 WT cells	Cisplatin (+)	NSCLC	30538112
β-catenin	Knockout	A549 cells	Resenstization to paclitaxel through miR-421/KEAP1 axis	Paclitaxel (+)	LUAD	31659154
p53	Domain depletion	A549 cells	Significantly increase in cell proliferation; changed sensitivity to PI3Ki	PI3K inhibitors	LUAD	32239370
INPP4B	Knockout	A549 cells	Led to sensitization to ionizing radiation (IR), PARP inhibitor olaparib and impaired DNA damage repair	IR (+); olaparib (+)	LUAD	32341333
PI3K subunits	Knockout	H460 cells	Reestablished the drug sensitivity including mitoxantrane	Mitoxantrane (+)	LC	31952518
RSK4	Knockout	A549 cells; xenograft model in nude mice	Reduced tumor growth and decreased cisplatin resistance	Cisplatin (+)	LUAD	34261798
NRF2	Gene editing	A549 cells	Increased sensitivity to cisplatin	Cisplatin (+)	LUAD	35314779
NRF2	Knockout	A549 cells and xenograft mouse models	Slower cell proliferation; Increased chemosensitivity	Cisplatin and carboplatin (+)	LUAD	30505938
YAP1	Knockout	H69AR cells	Reacquired drug sensitivity in multidrug resistance H69AR cells	Etoposide (+)	SCLC	35072899
RBMS3	Knockout	BRAFV600E GEM model	Promoted resistance to dabrafenib plus trametinib	Dabrafenib plus trametinib (-)	NSCLC	36112789
NNT	Methylation editing	A549 cells	Rescued the cisplatin resistance by reducing autophagy	Cisplatin (+)	LUAD	36336710
CASD1	Knockout	A549 cells	Enhanced cell proliferation and conferred resistance to mitoxantrone	Mitoxantrone (-)	LUAD	37377914
CCDC6-RET ESYT2-BRAF FGFR3-TACC3 EML4-ALK	Gene editing	PC9 cells	Validated their resistant mechanisms to osimertinib	Osimertinib (-)	LUAD	36153311
AGK-BRAF	Gene editing	H1975, PC9 and HCC827 cells	Led to resistance to osimertinib by increasing phosphorylation of BRAF, MEK1/2, ERK1/2, and STAT3	Osimertinib (-)	LUAD	30831205
EZR-ROS1	Gene editing	HBECs	Introduced resistance to ROS1 TKIs by activating MAPK pathway	ROS1 TKIs (-)	LUAD	32122926
Abbreviations: SLFN11, Schlafen 11; RSF-1, remodeling and spacing factor 1; ERCC1, Excision Repair Cross-Complementation Group 1; INPP4B, inositol polyphosphate 4-phosphatase type B; TBL1XR1, Transducin (β)-like 1 X-linked receptor 1; RSK4, Ribosomal Protein S6 kinase 4; RBMS3, RNA-binding motif single-stranded-interacting protein 3; NNT, nicotinamide nucleotide transhydrogenase; CASD1, CAS1 Doma…
