# Supplementary material for: Applications and advancements of CRISPR-Cas in the treatment of lung cancer
Source: Front Cell Dev Biol. 2023 Dec 11;11:1295084. doi: 10.3389/fcell.2023.1295084 (PMC10768725; doi:10.3389/fcell.2023.1295084)
Supplement: Supplementary file 3 [file DataSheet1.xlsx]

## Sheet: World
Incidence of the most common cancers worldwide in 2020
Cancer	Number of cases (10 thousand)
Breast	226
Lung	221
Colon and rectum	193
Prostate	141
Skin (non-melanoma)	120
Stomach	109
The most common causes of cancer death wordwide in 2020
Cancer	Deaths (10 thousand)
Lung	180
Colon and rectum	91.6
Liver	83
Stomach	76.9
Breast	68.5

## Sheet: China
Incidence of top 10 malignant tumors in China, 2016
Cancer	Number of cases (10 thousand)
Lung	82.81
Colon and rectum	40.8
Stomach	39.65
Liver	38.88
Breast	30.6
Esophagus	25.25
Thyroid	20.26
Cervix	11.93
Brain	10.9
Pancreas	10.04
Top 10 malignant tumor deaths in China, 2016
Cancer	Deaths (10 thousand)
Lung	65.7
Liver	33.64
Stomach	28.85
Colon and rectum	19.56
Esophagus	19.39
Pancreas	8.79
Breast	7.17
Brain	5.85
Leukemia	5.57
Lymphoma	5.15
